# Supplementary material for: G6PD Orchestrates Genome-Wide DNA Methylation and Gene Expression in the Vascular Wall
Source: Int J Mol Sci. 2023 Nov 24;24(23):16727. doi: 10.3390/ijms242316727 (PMC10706803; doi:10.3390/ijms242316727)
Supplement: Supplementary file 1 [file ijms-24-16727-s001.zip]

Archive with 1 entries (1 files):
- ijms-2673378-supplementary.pdf
